# Supplementary material for: N-Doped Graphene Quantum Dots Confined within Silica Nanochannels for Enhanced Electrochemical Detection of Doxorubicin
Source: Molecules. 2023 Sep 5;28(18):6443. doi: 10.3390/molecules28186443 (PMC10536127; doi:10.3390/molecules28186443)
Supplement: Supplementary file 1 [file molecules-28-06443-s001.zip]

Archive with 1 entries (1 files):
- molecules-2566872-supplementary.pdf
